# Supplementary material for: Different Periampullary Types and Subtypes Leading to Different Perioperative Outcomes of Pancreatoduodenectomy: Reality and Not a Myth; An International Multicenter Cohort Study
Source: Cancers (Basel). 2024 Feb 23;16(5):899. doi: 10.3390/cancers16050899 (PMC10930966; doi:10.3390/cancers16050899)
Supplement: Supplementary file 1 [file cancers-16-00899-s001.zip]

Archive with 1 entries (1 files):
- cancers-2795478-supplementary.pdf
